# Supplementary material for: Incorporation of Suppression of Tumorigenicity 2 into Random Survival Forests for Enhancing Prediction of Short-Term Prognosis in Community-ACQUIRED Pneumonia
Source: J Clin Med. 2022 Oct 12;11(20):6015. doi: 10.3390/jcm11206015 (PMC9605170; doi:10.3390/jcm11206015)
Supplement: Supplementary file 1 [file jcm-11-06015-s001.zip]

Archive with 1 entries (1 files):
- jcm-1835308-supplementary.pdf
